# Supplementary material for: Evaluating the use of whole genome sequencing for the investigation of a large mumps outbreak in Ontario, Canada
Source: Sci Rep. 2019 Aug 30;9:12615. doi: 10.1038/s41598-019-47740-1 (PMC6717193; doi:10.1038/s41598-019-47740-1)
Supplement: Supplementary file 2 — Supplementary Dataset 1 [file 41598_2019_47740_MOESM2_ESM.xlsx]

## Sheet: 23_read_pairs_against_MK033770_
Evaluating the use of whole genome sequencing for the investigation of a large mumps outbreak in Ontario, Canada
Stapleton PJ, Eshaghi A, Seo CY, Wilson S, Harris T, Deeks SL, Bolotin S, Goneau LW, Gubbay JB, Patel SN
Supplementary Dataset 1: Outbreak clade specific SNVs, identified by mapping reads from 23 isolates to in-group reference (S7)
CHR	POS	Reference	S10	S12	S14	S15	S16	S17	S18	S19	S2	S20	S21	S22	S23	S24	S25	S26	S27	S3	S4	S5	S6	S8	S9	GENE	PRODUCT	EFFECT	Notes
MK033770 (S7)	826	G	T	G	G	G	G	G	G	G	G	G	G	G	G	G	G	G	G	G	G	G	G	G	G	NP	nucleocapsid protein	synonymous_variant c.717G>T p.Leu239Leu
MK033770	1204	G	G	G	G	G	G	G	G	G	T	G	G	G	G	G	G	T	G	G	G	G	G	G	G	NP	nucleocapsid protein	synonymous_variant c.1095G>T p.Gly365Gly
MK033770	1461	T	T	T	T	T	T	T	T	T	T	T	C	T	T	T	T	T	T	T	T	T	T	T	T	NP	nucleocapsid protein	missense_variant c.1352T>C p.Phe451Ser
MK033770	1562	C	C	T	T	T	C	T	C	C	T	C	T	T	T	C	T	T	C	T	C	T	C	C	T	NP	nucleocapsid protein	synonymous_variant c.1453C>T p.Leu485Leu
MK033770	1588	G	G	A	A	A	G	A	G	G	A	G	A	A	A	G	A	A	G	A	G	A	G	G	A	NP	nucleocapsid protein	synonymous_variant c.1479G>A p.Pro493Pro
MK033770	1669	T	T	C	C	C	T	C	T	T	C	T	C	C	C	T	C	C	T	C	T	C	T	T	C	NP	nucleocapsid protein	synonymous_variant c.1560T>C p.Ser520Ser
MK033770	1699	T	T	C	C	C	T	C	T	T	C	T	C	C	C	T	C	C	T	C	T	C	T	T	C	NP	nucleocapsid protein	synonymous_variant c.1590T>C p.Asn530Asn
MK033770	2960	G	G	A	A	A	G	A	G	G	A	G	A	A	A	G	A	A	G	A	G	A	G	G	A	P	phosphoprotein	synonymous_variant** c.1018G>A p.Gly340Gly	**Due to insertion of 2 non templated G residues during mRNA editing, the ORF for P protein changes from that predicted from the nucleotide sequence (ref: RNA Editing by G-Nucleotide Insertion in Mumps Virus P-Gene mRNA Transcripts", Paterson and Lamb Journal of Virology 1990). The G>A mutation in this site results in conservation of Lysine residue in the final protein sequence (synonymous mutati…
MK033770	3149	C	C	A	A	A	C	A	C	C	A	C	A	A	A	C	A	A	C	A	C	A	C	C	A
MK033770	3214	T	T	C	C	C	T	C	T	T	C	T	C	C	C	T	C	C	T	C	T	C	T	T	C
MK033770	3500	A	A	G	G	G	A	G	A	A	G	A	G	G	G	A	G	G	A	G	A	G	A	A	G	M	membrane protein	synonymous_variant c.273A>G p.Leu91Leu
MK033770	3519	G	G	A	G	A	G	G	G	G	G	G	G	G	G	G	G	G	G	G	G	G	G	G	G	M	membrane protein	missense_variant c.292G>A p.Val98Ile
MK033770	3848	T	T	T	T	T	T	T	T	T	T	T	T	T	T	T	T	T	T	T	T	T	C	T	T	M	membrane protein	synonymous_variant c.621T>C p.Val207Val
MK033770	4026	C	T	T	T	T	T	T	T	T	T	C	T	T	T	T	T	T	C	T	T	T	C	C	T	M	membrane protein	synonymous_variant c.799C>T p.Leu267Leu
MK033770	4359	T	T	T	T	T	T	T	T	T	T	T	T	T	T	T	T	T	A	T	T	T	T	T	T
MK033770	4792	C	C	T	T	T	C	T	C	C	T	C	T	T	T	C	T	T	C	T	C	T	C	C	T	F	fusion protein	missense_variant c.283C>T p.Pro95Ser
MK033770	5304	C	C	T	T	T	C	T	C	C	T	C	T	T	T	C	T	T	C	T	C	T	C	C	T	F	fusion protein	synonymous_variant c.795C>T p.Asp265Asp
MK033770	5982	A	A	A	A	A	A	A	A	A	A	A	A	A	A	G	A	A	A	A	A	A	A	A	A	F	fusion protein	synonymous_variant c.1473A>G p.Leu491Leu
MK033770	6271	T	T	T	T	T	T	T	T	T	T	T	C	T	T	T	T	T	T	T	T	T	T	T	T	SH	small hydrophobic protein	synonymous_variant c.40T>C p.Leu14Leu
MK033770	6388	C	T	T	T	T	T	T	T	T	T	C	T	T	T	T	T	T	C	T	T	T	C	C	T	SH	small hydrophobic protein	missense_variant c.157C>T p.Leu53Phe
MK033770	6414	T	C	C	C	C	C	C	C	C	C	T	C	C	C	C	C	C	T	C	C	C	T	T	C
MK033770	6670	C	C	T	T	T	C	T	C	C	T	C	T	T	T	C	T	T	C	T	C	T	C	C	T	HN	hemagglutinin-neuraminidase	synonymous_variant c.93C>T p.Thr31Thr
MK033770	7252	C	C	T	T	T	C	T	C	C	T	C	T	T	T	C	T	T	C	T	C	T	C	C	T	HN	hemagglutinin-neuraminidase	synonymous_variant c.675C>T p.Pro225Pro
MK033770	7291	C	C	C	C	C	A	C	C	C	C	C	C	C	C	C	C	C	C	C	C	C	C	C	C	HN	hemagglutinin-neuraminidase	synonymous_variant c.714C>A p.Gly238Gly
MK033770	7520	G	G	G	G	G	G	G	A	G	G	G	G	G	G	G	G	G	G	G	G	G	G	G	G	HN	hemagglutinin-neuraminidase	missense_variant c.943G>A p.Glu315Lys
MK033770	7635	C	C	T	T	T	C	T	C	C	T	C	T	T	T	C	T	T	C	T	C	T	C	C	T	HN	hemagglutinin-neuraminidase	missense_variant c.1058C>T p.Pro353Leu
MK033770	8110	T	T	T	T	T	T	T	T	T	T	T	T	T	T	T	T	T	A	T	T	T	T	T	T	HN	hemagglutinin-neuraminidase	synonymous_variant c.1533T>A p.Thr511Thr
MK033770	8162	A	A	G	G	G	A	G	A	A	G	A	G	G	G	A	G	G	A	G	A	G	A	A	G	HN	hemagglutinin-neuraminidase	missense_variant c.1585A>G p.Thr529Ala
MK033770	8828	G	G	C	C	C	G	C	G	G	C	G	C	C	C	G	C	C	G	C	G	C	G	G	C	L	large protein	missense_variant c.427G>C p.Ala143Pro
MK033770	8885	T	T	T	T	T	T	T	T	T	T	T	T	T	T	T	T	T	C	T	T	T	T	T	T	L	large protein	missense_variant c.484T>C p.Ser162Pro
MK033770	9175	A	A	A	A	A	A	A	A	A	A	A	A	G	A	A	A	A	A	A	A	A	A	A	A	L	large protein	synonymous_variant c.774A>G p.Thr258Thr
MK033770	10250	G	G	G	G	G	G	A	G	G	G	G	G	G	G	G	G	G	G	G	G	G	G	G	G	L	large protein	missense_variant c.1849G>A p.Glu617Lys
MK033770	10645	A	A	A	A	A	A	A	A	A	A	A	G	A	A	A	A	A	A	A	A	A	A	A	A	L	large protein	synonymous_variant c.2244A>G p.Leu748Leu
MK033770	10708	C	C	C	C	C	C	C	C	C	C	C	C	C	T	C	C	C	C	C	C	C	C	C	C	L	large protein	synonymous_variant c.2307C>T p.Asn769Asn
MK033770	10774	T	T	C	C	C	T	C	T	T	C	T	C	C	C	T	C	C	T	C	T	C	T	T	C	L	large protein	synonymous_variant c.2373T>C p.Arg791Arg
MK033770	10888	G	G	G	G	G	G	G	G	G	G	G	G	G	G	A	G	G	G	G	G	G	G	G	G	L	large protein	synonymous_variant c.2487G>A p.Thr829Thr
MK033770	11311	G	G	G	G	G	G	G	G	G	G	G	G	G	G	G	G	G	G	G	G	G	G	A	G	L	large protein	synonymous_variant c.2910G>A p.Val970Val
MK033770	11500	T	T	C	C	C	T	C	T	T	C	T	C	C	C	T	C	C	T	C	T	C	T	T	C	L	large protein	synonymous_variant c.3099T>C p.Asn1033Asn
MK033770	11902	A	A	G	G	G	A	G	A	A	G	A	G	G	G	A	G	G	A	G	A	G	A	A	G	L	large protein	synonymous_variant c.3501A>G p.Leu1167Leu
MK033770	12028	T	T	C	C	C	T	C	T	T	C	T	C	C	C	T	C	C	T	C	T	C	T	T	C	L	large protein	synonymous_variant c.3627T>C p.Asp1209Asp
MK033770	12100	G	G	T	T	T	G	T	G	G	T	G	T	T	T	G	T	T	G	T	G	T	G	G	T	L	large protein	synonymous_variant c.3699G>T p.Ala1233Ala
MK033770	12218	G	G	T	T	T	G	T	G	G	T	G	T	T	T	G	T	T	G	T	G	T	G	G	T	L	large protein	missense_variant c.3817G>T p.Ala1273Ser
MK033770	12361	C	C	C	C	C	T	C	C	C	C	C	C	C	C	C	C	C	C	C	C	C	C	C	C	L	large protein	synonymous_variant c.3960C>T p.Phe1320Phe
MK033770	12604	T	T	C	C	C	T	C	T	T	C	T	C	C	C	T	C	C	T	C	T	C	T	T	C	L	large protein	synonymous_variant c.4203T>C p.Val1401Val
MK033770	13309	T	T	T	T	T	T	T	T	T	C	T	T	T	T	T	T	C	T	T	T	T	T	T	T	L	large protein	synonymous_variant c.4908T>C p.Val1636Val
MK033770	13820	G	G	G	G	G	A	G	G	G	G	G	G	G	G	G	G	G	G	G	G	G	G	G	G	L	large protein	missense_variant c.5419G>A p.Asp1807Asn
MK033770	14429	C	C	C	C	C	C	C	C	C	C	C	T	C	C	C	C	C	C	C	C	C	C	C	C	L	large protein	synonymous_variant c.6028C>T p.Leu2010Leu
MK033770	14533	G	G	G	G	G	A	G	G	G	G	G	G	G	G	G	G	G	G	G	G	G	G	G	G	L	large protein	synonymous_variant c.6132G>A p.Gln2044Gln
MK033770	14549	A	A	G	G	G	A	G	A	A	G	A	G	G	G	A	G	G	A	G	A	G	A	A	G	L	large protein	missense_variant c.6148A>G p.Ile2050Val
MK033770	14584	G	G	A	A	A	G	A	G	G	G	G	A	A	A	G	A	A	G	A	G	A	G	G	A	L	large protein	synonymous_variant c.6183G>A p.Thr2061Thr
MK033770	14756	C	C	T	T	T	C	T	C	C	C	C	T	T	T	C	T	T	C	T	C	T	C	C	T	L	large protein	synonymous_variant c.6355C>T p.Leu2119Leu
