# Supplementary material for: Evaluating the use of whole genome sequencing for the investigation of a large mumps outbreak in Ontario, Canada
Source: Sci Rep. 2019 Aug 30;9:12615. doi: 10.1038/s41598-019-47740-1 (PMC6717193; doi:10.1038/s41598-019-47740-1)
Supplement: Supplementary file 3 — Supplementary Dataset 2 [file 41598_2019_47740_MOESM3_ESM.xlsx]

## Sheet: Sheet2
Evaluating the use of whole genome sequencing for the investigation of a large mumps outbreak in Ontario, Canada
Stapleton PJ, Eshaghi A, Seo CY, Wilson S, Harris T, Deeks SL, Bolotin S, Goneau LW, Gubbay JB, Patel SN
Supplementary Dataset 2: Primer scheme for amplicon sequencing
Mumps whole genome sequence 18 fragment protocol primer scheme
Fragment	Primer name	Sequence 5’- 3’	Position	Product size
1	forward	ACCAAGGGGAAAATGAAGATGGGA	1-24	1049
	reverse	AACATCATCAAGGATCGGAGCTTA	1027-1050
2	forward	AATGGTGGGTGACATTGGAAAGTA	901-924	1188
	reverse	ACTTGCTCAACGAGTTGGTTCCCT	2067-2089
3	forward	TGATCGTGTTTCTTTCCGGGCAAG	1953-1976	1047
	reverse	AATCCTTTACTGGTTGGGGTTTTG	2977-3000
4	forward	GACCAGGAGATGTGTCATTCAGCT	2881-2904	1088
	reverse	CGGATGCAATGCACCCTTCTCCAT	3946-3969
5	forward	ATCTAGACTAGTAAGAGCGGTTCA	3851-3874	1098
	reverse	ACGTGCATTTGTCTGTGCTTGAAC	4927-4950
6	forward	CTTCCAATTGCAGAAAACATAAAC	4786-4809	1149
	reverse	CGGCATTTTGGAGGGATGCATTAA	5912-5935
7	forward	CATCACTTATGCTGAGAACCTTAC	5826-5849	974
	reverse	CTTGATCATTGATCATCCTTACAA	6777-6800
8	forward	AGATGGAGCCCTCGAAGCTCTTCA	6612-6635	788
	reverse	GTTGAGTTGAGACGTAACAGTACA	7377-7400
9	forward	GGTATCCTATGTTCAAAACCTTAA	7281-7304	1087
	reverse	ACTATGACTCAAGTGATAGTCAAT	8347-8370
10	forward	TACACCACAACCACCTGCTTTCAA	8231-8254	1135
	reverse	ACAACAGGATCACCATACTGTAAT	9343-9366
11	forward	ATTCTCCTAACATTGGTTGATGAC	9251-9274	853
	reverse	TCCTTCTCCTTGAGAGAGTAAGAT	10081-10104
12	forward	GAATTTTCTGGAGGATGACAGATT	9991-10014	957
	reverse	TATGAAGAAATCAGAACTAAGGAT	10925-10948
13	forward	ATTCCGAGAAGAAGGAGCAAGCTT	10821-10844	979
	reverse	CAAATTGTAGGACAGATACAATAA	11777-11800
14	forward	GATTCAAGGTTACTTGGATTCCAC	11677-11700	1013
	reverse	ATCTCTAGCAAACTGAGTGGTTCA	12670-12693
15	forward	CACTTGCACACAGGCTCGTCTTGC	12551-12574	949
	reverse	AGATAAAACAAATTACTAGGGTAG	13477-13500
16	forward	CAGGCTTTAACTACACATCTACTC	13373-13396	917
	reverse	GATTAGTAAGCCACCTGGCTTTAG	14267-14290
17	forward	GTTCATGTGGATTTGGAGGGTGTg	14177-14200	910
	reverse	TGATAGGCTCGATTTAACAATATG	15067-15090
18	forward	AGATCCTTAAACTATCCCCCAACAG	14979-15003	405
	reverse	ACCAAGGGGAGAAAGTAAAATCAA	15361-15384
Mumps whole genome sequence 9 fragment protocol primer scheme
Fragment	Primer name	Sequence 5’- 3’	Position	Product size
1	forward	ACCAAGGGGAAAATGAAGATGGGA	1-24	2090
	reverse	ACTTGCTCAACGAGTTGGTTCCCT	2067-2089
2	forward	AGTCGGTACAGTCCTAGATGTCCA	1159-11182	2810
	reverse	CGGATGCAATGCACCCTTCTCCAT	3946-3969
3	forward	ATCTAGATTAGTGAGAGCAGTTCA	3851-3874	1841
	reverse	CGGCATTTTGGAGGGATGCATTAA	5912-5935
4	forward	CATCACTTATGCTGAGAACCTTAC	5826-5849	1575
	reverse	GTTGAGTTGAGACGTAACAGTACA	7377-7400
5	forward	GGTATCCTATGTTCAAAACCTTAA	7281-7304	2086
	reverse	ACAACAGGATCACCATACTGTAAT	9343-9366
6	forward	ATTCTCCTAACATTGGTTGATGAC	9251-9274	1698
	reverse	TATGAAGAAATCAGAACTAAGGAT	10925-10948
7	forward	ATTCCGAGAAGAAGGAGCAAGCTT	10821-10844	1873
	reverse	ATCTCTAGCAAACTGAGTGGTTCA	12670-12693
8	forward	CACTTGCACACAGGCTCGTCTTGC	12551-12574	1740
	reverse	GATTAGTAAGCCACCTGGCTTTAG	14267-14290
9	forward	CCCAAGTTTGTTGATGACGGCTGA	13708-13731	1679
	reverse	ACCAAGGGGAGAAAGTAAAATCAA	15361-15384
