# Supplementary material for: Evaluating the use of whole genome sequencing for the investigation of a large mumps outbreak in Ontario, Canada
Source: Sci Rep. 2019 Aug 30;9:12615. doi: 10.1038/s41598-019-47740-1 (PMC6717193; doi:10.1038/s41598-019-47740-1)
Supplement: Supplementary file 4 — Supplementary Dataset 3 [file 41598_2019_47740_MOESM4_ESM.xlsx]

## Sheet: Sheet3
Evaluating the use of whole genome sequencing for the investigation of a large mumps outbreak in Ontario, Canada
Stapleton PJ, Eshaghi A, Seo CY, Wilson S, Harris T, Deeks SL, Bolotin S, Goneau LW, Gubbay JB, Patel SN
Supplementary Table 3: List of Genbank Identifiers and WHO names for Ontario cases
Case ID	Genotype	Genbank ID	WHO sample name	Isolation source
S1	G	MK033756	[organism=Mumps rubulavirus] strain MuVi/Ontario.CAN/08.17/1[G], genomic sequence	buccal swab
S2	G	MK033765	[organism=Mumps rubulavirus] strain MuVi/Ontario.CAN/09.17/1[G], genomic sequence	buccal swab
S3	G	MK033766	[organism=Mumps rubulavirus] strain MuVi/Ontario.CAN/04.17/1[G], genomic sequence	buccal swab
S4	G	MK033767	[organism=Mumps rubulavirus] strain MuVi/Ontario.CAN/06.17/1[G], genomic sequence	buccal swab
S5	G	MK033768	[organism=Mumps rubulavirus] strain MuVi/Ontario.CAN/06.17/2[G], genomic sequence	buccal swab
S6	G	MK033769	[organism=Mumps rubulavirus] strain MuVi/Ontario.CAN/07.17/1[G], genomic sequence	buccal swab
S7	G	MK033770	[organism=Mumps rubulavirus] strain MuVi/Ontario.CAN/08.17/2[G], genomic sequence	buccal swab
S8	G	MK033771	[organism=Mumps rubulavirus] strain MuVi/Ontario.CAN/09.17/2[G], genomic sequence	buccal swab
S9	G	MK033772	[organism=Mumps rubulavirus] strain MuVi/Ontario.CAN/09.17/3[G], genomic sequence	buccal swab
S10	G	MK033747	[organism=Mumps rubulavirus] strain MuVi/Ontario.CAN/09.17/4[G], genomic sequence	buccal swab
S11	C	MK033748	[organism=Mumps rubulavirus] strain MuVi/Ontario.CAN/09.17/5[C], genomic sequence	buccal swab
S12	G	MK033749	[organism=Mumps rubulavirus] strain MuVi/Ontario.CAN/09.17/6[G], genomic sequence	buccal swab
S14	G	MK033750	[organism=Mumps rubulavirus] strain MuVi/Ontario.CAN/09.17/7[G], genomic sequence	buccal swab
S15	G	MK033751	[organism=Mumps rubulavirus] strain MuVi/Ontario.CAN/09.17/8[G], genomic sequence	buccal swab
S16	G	MK033752	[organism=Mumps rubulavirus] strain MuVi/Ontario.CAN/09.17/9[G], genomic sequence	buccal swab
S17	G	MK033753	[organism=Mumps rubulavirus] strain MuVi/Ontario.CAN/09.17/10[G], genomic sequence	buccal swab
S18	G	MK033754	[organism=Mumps rubulavirus] strain MuVi/Ontario.CAN/06.17/3[G], genomic sequence	buccal swab
S19	G	MK033755	[organism=Mumps rubulavirus] strain MuVi/Ontario.CAN/06.17/4[G], genomic sequence	buccal swab
S20	G	MK033757	[organism=Mumps rubulavirus] strain MuVi/Ontario.CAN/08.17/3[G], genomic sequence	buccal swab
S21	G	MK033758	[organism=Mumps rubulavirus] strain MuVi/Ontario.CAN/12.17/1[G], genomic sequence	buccal swab
S22	G	MK033759	[organism=Mumps rubulavirus] strain MuVi/Ontario.CAN/12.17/2[G], genomic sequence	buccal swab
S23	G	MK033760	[organism=Mumps rubulavirus] strain MuVi/Ontario.CAN/12.17/3[G], genomic sequence	buccal swab
S24	G	MK033761	[organism=Mumps rubulavirus] strain MuVi/Ontario.CAN/12.17/4[G], genomic sequence	buccal swab
S25	G	MK033762	[organism=Mumps rubulavirus] strain MuVi/Ontario.CAN/12.17/5[G], genomic sequence	buccal swab
S26	G	MK033763	[organism=Mumps rubulavirus] strain MuVi/Ontario.CAN/13.17/1[G], genomic sequence	buccal swab
S27	G	MK033764	[organism=Mumps rubulavirus] strain MuVi/Ontario.CAN/13.17/2[G], genomic sequence	buccal swab
